# Supplementary material for: Mitochondrial dysfunction drives natural killer cell dysfunction in systemic lupus erythematosus
Source: JCI Insight. 2026 Jan 29;11(5):e195170. doi: 10.1172/jci.insight.195170 (PMC13041687; doi:10.1172/jci.insight.195170)
Supplement: Supporting data values [file jciinsight-11-195170-s105.xlsx]

## Sheet: Figure 1
	Figure 1.A						Figure 1.B			Figure 1.C			Figure 1.D		Figure 1.E								Figure 1.F			Figure 1.G
	Mitochondrial mass (MFI)			Mitochondrial mass (MFI)			Membrane potential (MFI)			Relative mitochondrial labeling(MFI)			TEM images		Mitochondrial mass / SLEDAI				Relative mitochindrial labeling / SLEDAI				Mitochondrial area (m2)			Total mtDNA (fold change/HC)
	HC	SLE		HC	SLE		HC	SLE		HC	SLE				HC	SLE inactive	SLE active		HC	SLE inactive	SLE active		HC	SLE		HC	SLE			AluYb8	ND2
	2427	4823		5687	9461		1337	1800		0.550886	0.373212				2379	2878			0.643968	0.0590688			0.9458	2.3645		0.531	1.902			Ct Mean	Ct Mean	ΔCt	2ΔCt	%	moyenne
	2086	7698		3461	4647		2177.5	3526.5		1.04386	0.458106				2427		4823		0.550886		0.373212		6.6206	2.3645		0.699	0.814		HC	14.1913	20.2572	6.06585	0.0149279	0.530978	1
	2171.5	2818.5		3647	4968		2881	2911.5		1.32673	1.033				2086	7698			1.04386	0.458106			1.8916	1.8916		0.841	1.062			14.7979	20.4677	5.66984	0.0196431	0.698696
	4234	7702.5		4307	5370		1681	3297		0.397024	0.428043				2171.5	2818.5			1.32673	1.033			2.8374	1.4187		2.264	1.228			16.3656	21.7684	5.4028	0.0236371	0.840763
	3800.5	9052		7317	9340		1377.5	2289		0.362452	0.252872				4234	7702.5			0.680973		0.390981		1.4187	2.8374		1.481	1.817			17.0816	21.0552	3.97357	0.0636554	2.2642
	2124.5	6272.5		4186	6718		1124	2509		0.529066	0.4				3800.5		9052		0.397024	0.428043			2.3645	0.9458		1.299	1.857			16.009	20.5951	4.58617	0.0416318	1.48082
	1582.5	2717.5		5713	9124		1859	1779.5		1.17472	0.65483				2124.5		6272.5		0.449896		0.962663		1.8916	3.3103		0.951	0.819			16.0614	20.8369	4.77549	0.036512	1.29872
	548	682		7388	6187		2407	2313		4.39234	3.3915				1582.5		2717.5		0.362452		0.252872		3.7832	1.4187		0.594	1.038			14.8	20.0255	5.2255	0.0267281	0.950707
	368	747		6641	9937		1875	1989		5.09511	2.66265				626		1741		0.529066		0.4		0.9458	3.7832		0.807	1.185			16.1338	22.0383	5.90449	0.0166944	0.593813
	626	1741		2399	3799		962	1493		1.53674	0.857553				368	747			1.17472		0.65483		1.4187	1.4187		0.623	0.816			16.457	21.9192	5.46218	0.022684	0.806862
	2779	6164		3324	4319		1864	2985		0.670745	0.484263				2779		6164		4.39234				0.9458	3.3103		1.121	1.184			15.1748	21.0104	5.83564	0.0175104	0.622837
	2389	2645		3047	7586		2463	2820		1.03098	1.06616				2389		2645		5.09511	2.66265			4.729	0.9458		0.791	0.805			16.246	21.234	4.98801	0.0315107	1.12082
	1348	1718		5582	6930		2659	3100		1.97255	1.80442				1348	1718			1.53674		0.857553		1.4187	2.8374						15.5065	20.9977	5.49121	0.0222321	0.790786
	1184	1789		6759	11683		3381	2702		2.85557	1.51034				1184	1789			0.670745		0.484263		2.8374	5.6748		Mann-Whitney test
	1411	1601		3626	9943		2138	2229		1.51524	1.39225				1411	1601			1.03098		1.06616		0.4729	0.9458					SLE	15.9149	20.1398	4.22489	0.0534787	1.90222	1.21045
	1350	3161		3707	9672		1890	3733		1.4	1.18096				1350	3161			1.97255	1.80442			0.9458	3.7832						15.0861	20.5351	5.44905	0.0228914	0.814237
				6448	7713										5687	9461			2.85557	1.51034			2.3645	2.3645						14.199	19.2652	5.06622	0.0298481	1.06168
	Wilcoxon test			5674	3982		Wilcoxon test			Wilcoxon test					3461	4647			1.51524	1.39225			0.9458	1.4187						16.3414	21.198	4.85662	0.0345152	1.22769
				3531	10782										3647	4968			1.4	1.18096			1.8916	2.3645						16.0219	20.3129	4.29104	0.0510819	1.81696
				5395											4307		5370						0.9458	1.4187						16.5968	20.8566	4.25974	0.0522023	1.85681
															4186	6718			Mixed-effects analysis				3.3103	2.3645						16.4844	21.9247	5.44035	0.0230298	0.819162
				Wilcoxon test											5713	9124							1.4187	2.3645						16.922	22.0208	5.09882	0.0291812	1.03796
															6641		9937						2.3645	4.2561						16.1316	21.0399	4.90829	0.033301	1.1845
															2399	3799							0.4729	1.4187						16.643	22.0889	5.44584	0.0229424	0.816052
															3324		4319						2.3645	1.8916						16.4226	21.3321	4.90949	0.0332734	1.18352
															3047		7586						1.8916	2.8374						16.0408	21.5071	5.46626	0.0226199	0.804581
															5582	6930							2.3645	4.729
															6759		11683						1.8916	2.3645
															5212		14354						1.8916	3.3103
															3707		9672						1.4187	3.3103
																6187							1.8916	0.9458
																	9340						1.4187	0.9458
																	8616						0.9458	1.4187
																	11699						1.4187	0.9458
																							0.9458	3.3103
															Mixed-effects analysis								0.9458	3.7832
																							2.3645	3.7832
																							1.8916	3.3103
																							2.3645	3.3103
																							1.4187	3.7832
																							1.8916	6.1477
																							1.4187	8.0393
																							3.3103	1.8916
																							1.8916	9.458
																							0.9458	8.5122
																							2.3645	4.729
																							2.8374	4.729
																							1.4187	3.3103
																								4.2561
																								9.458
																							Wilcoxon test

## Sheet: Figure 2
	Figure 2.A				Figure 2.B					Figure 2.C					Figure 2.D			Figure 2.E							Figure 2.F			Figure 2.G			Figure 2.H				Figure 2.I
	Volcano plot				GO analysis					Differentially expressed proteins					Lysosomal number (MFI)			Lysosomal pH (MFI)			Lysosomal pH / SLEDAI				LysoTracker / LysoSensor			Mitochondrial mass (MFI)			Lysosomal number (MFI)				WCE		cytosol			total mtDNA in the WCE (whole cell extract)								mtDNA in the cytosolic fraction
	data available on Proteomexchange.org				terms	enrichment score	pvalue	count		protein		SLE/HC fold change	pvalue		HC	SLE		HC	SLE		HC	SLE inactive	SLE active		HC	SLE		unstim	bafilomycin		unstim	bafilomycin	starvation		ND2	D-Loop	ND2	D-Loop		WCE	Alu	ND2	ΔCq	2ΔCq	Rel abun(%)	Moy		CYTOSOL	moy ΔCq WCE
	with the accession code PXD059825				U7 snRNP	0.87	0.000448045	6		ING1	Inhibitor of growth protein 1	15.302	0.0123032		1102	518		9432	9664		9432				0.116836			3299	4843		748		2366		1.249	1.015	1.61168	3.57374		Bafilomycin	19.5022	21.6867	2.18452	0.219986	1.24949	1.40102		Bafilomycin	2.26811
					response to UV-C	0.828	0.000755736	5		OPA3	Optic atrophy 3 protein	11.9097	0.00209198		1270	785		9202	8085		9202				0.138013			3024	6267		1176	42.9	3017		3.344	2.861	0.884155	1.02183			22.4834	24.7515	2.26811	0.207602	3.34427				3.36156
					regulation of chromatin silencing	0.664	0.000280305	10		TOMM6	Mitochondrial import receptor subunit TOM6 homolog	11.237	0.0649035		1024	1085		9044	8085		9044				0.113224			2453	5692		1304		3044		1.13	0.999	5.06151	5.2826			19.3229	22.6844	3.36156	0.09729	1.13022				3.10027
					DNA replication	0.457	5.71178e-05	26		APOC3	Apolipoprotein C-III	9.12783	0.127382		540	696		9465	5496		9465	9664			0.0570523	0.0720199		2104	4113		1052	59.5	2705		1.847	1.209	5.72887	2.83562			19.2357	22.336	3.10027	0.116607	1.8471				2.53129
					transcription-coupled nucleotide-excision repair	0.359	5.85218e-05	42		MALSU1	Mitochondrial assembly of ribosomal large subunit protein 1	7.86538	0.124885		649	661		10716	5680		10716	8085			0.0605636	0.0817563		1618	3764		1451	335	2258		1.173	1.694	0.978238	0.744994			20.5534	23.0846	2.53129	0.172984	1.17296				3.45788
					nucleotide-excision repair	0.307	6.42629e-05	57		BET1	BET1 homolog	7.65081	0.00796733		632	949		10384	4454		10384		8085		0.0608629	0.117378		1592	4135		1690	431	4097		1.267	1.234	1.34183	1.52797			14.3994	17.8573	3.45788	0.0910066	1.26742				2.97701
					DNA repair	0.241	1.39474e-09	218		SLC39A7	Zinc transporter SLC39A7	7.23386	0.0156526		542	582		8123	4704		8123		5496		0.0667241	0.105895		3196	5905		1757	573	3850		1.238	1.281	3.68703	1.24933			15.6524	18.6294	2.97701	0.127008	1.23805				2.18452
					DNA metabolic process	0.206	1.97105e-11	375		NME4	Nucleoside diphosphate kinase, mitochondrial	5.383	0.117274		1508	557		13028	6673		13028		5680		0.115751	0.0980634		2057	4303		1861	416	2440		1.133	1.025	1.20221	5.97926			10.9588	18.5358	7.57697	0.00523727	1.13257				7.57697
					response to DNA damage stimulus	0.198	3.6334e-10	356		HIGD1A	HIG1 domain family member 1A, mitochondrial	5.377	0.0707422		500	319		8900	6179		8900				0.0561798	0.071621		2366	4181		774	157	1227		1.274	1.165	5.6445				11.0296	18.415	7.38542	0.00598093	1.27404				7.38542
					positive regulation of exocytosis	-0.475	0.000342515	19		NDUFC1	NADH dehydrogenase [ubiquinone] 1 subunit C1, mitochondrial	5.161	0.122731		565	428		6398	10150		6398	6179			0.0883088	0.120732		1183	2003		721	238	1576		0.777	0.691	0.412253	0.49716			18.3578	21.3237	2.9659	0.12799	0.776767				2.9659
					regulation of acute inflammatory response	-0.513	2.10389e-05	23		KDELR2	ER lumen protein-retaining receptor 2	4.963	0.0030488		770	593		10288	4079		10288	10150			0.0748445	0.0953695		1206	2541		946	207	1704		0.978	1.044	0.82267	0.648387			14.6683	19.0259	4.35755	0.0487804	0.978388				4.35755
					cytoplasmic membrane-bounded vesicle lumen	-0.639	3.62445e-15	51		CNOT10	CCR4-NOT transcription complex subunit 10	4.73614	0.00384817		900	746		10230	7654		10230		4079		0.0879765	0.157146		1360	2774		1360	214	1677							Unstim	18.8441	21.35	2.50586	0.17606	1	1		Unstim	4.0098
					vesicle lumen	-0.639	3.62445e-15	51		SIRT6	NAD-dependent protein deacetylase sirtuin-6	4.6	0.230826		707	968		7135	6624		7135		7654		0.099089	0.111706		984	1732						2way ANOVA						16.6003	20.6101	4.0098	0.062077	1				3.53816
					digestive system process	-0.654	0.000173423	11		NFATC4	Nuclear factor of activated T-cells, cytoplasmic 4	4.18252	0.00043998		776	641		8035	4903		8035	6624			0.0965775	0.102204		444	613		Friedmand test										18.288	21.8261	3.53816	0.0860809	1				3.98553
					chemokine-mediated signaling pathway	-0.696	6.52473e-05	11		FUNDC2	FUN14 domain-containing protein 2	2.154	0.175021		444	855		7580	3458		7580	4903			0.143008	0.124006		451	810												18.597	22.5826	3.98553	0.0631298	1				2.76144
					secretory granule lumen	-0.749	1.4993e-15	38		LAMP1	Lysosome-associated membrane glycoprotein 1	0.824	0.660298		1084	677		6258	6583		6258		3458		0.10163	0.244939		457	522												20.4425	23.204	2.76144	0.147477	1				3.79978
					platelet alpha granule lumen	-0.789	7.2491e-16	35		ATG14	Beclin 1-associated autophagy-related key regulator	0.642	0.70469		636	311		8201			8201	6583			0.0541397	0.0472429		371	481												13.9499	17.7497	3.79978	0.0718047	1				3.28508
					CXCR chemokine receptor binding	-0.847	3.39761e-05	8		GABARAPL2	Gamma-aminobutyric acid receptor-associated protein-like 2	0.538	0.342722			608										0.0909864															14.9489	18.2339	3.28508	0.102587	1				2.50586
										COX19	Cytochrome c oxidase assembly protein COX19	0.305	0.0879965			847		Wilcoxon test			Mixed-effects analysis					0.0888656		Wilcoxon test													10.8977	18.6542	7.75656	0.00462426	1				7.75656
										MARCHF5	MARCHF5	0.3	0.045531																												14.7852	22.5201	7.73482	0.00469447	1				7.73482
										SLC25A29	Mitochondrial basic amino acids transporter	0.217	0.150506		Wilcoxon test										Wilcoxon test																16.992	19.5935	2.60146	0.164772	1				2.60146
										TMEM9	Proton-transporting V-type ATPase complex assembly regulator TMEM9	0.172	0.0936805																												13.8874	18.2134	4.32603	0.0498579	1				4.32603
										RAB31	Ras-related protein Rab-31	0.157	0.0896114
										RNF181	E3 ubiquitin-protein ligase RNF181	0.137	0.0633986
										G6PC3	Glucose-6-phosphatase 3	0.113588	0.0163127																											total mtDNA in the WCE								mtDNA in the cytosolic fraction
										MSRB2	Methionine-R-sulfoxide reductase B2, mitochondrial	0.109	0.0243128																											WCE	Alu	D-Loop	ΔCq	2ΔCq	Rel abun(%)	Mean		CYTOSOL	moy ΔCq WCE
										PAAF1	Proteasomal ATPase associated factor 1	0.106	0.0215373																											Bafilomycin	19.5022	20.7862	1.28402	0.41065	1.01536	1.2926		Bafilomycin	0.49971
										GEMIN2	Gem-associated protein 2	0.089267	0.0902698																												22.4834	22.9831	0.49971	0.707249	2.86073				1.48394
										TMEM123	Porimin	0.0640799	0.0264348																												19.3229	20.8068	1.48394	0.357511	0.999422				1.0782
										MT-ATP6	ATP synthase subunit a	0.051584	0.00670295																												19.2357	20.3139	1.0782	0.47362	1.20917				0.417099
																																									20.5534	20.9705	0.417099	0.748929	1.69412				1.73865
																																									14.3994	16.138	1.73865	0.299649	1.23446				0.901137
																																									15.6524	16.5536	0.901137	0.535464	1.28121				7.57697
																																									10.9588	17.032	6.07322	0.0148518	1.02502				7.38542
																																									11.0296	16.9344	5.90487	0.01669	1.16481				2.47764
																																									18.3578	20.8354	2.47764	0.179537	0.690648				2.27277
																																									14.6683	16.9411	2.27277	0.206933	1.04363			Unstim	2.01609
																																								Unstim	18.8441	20.1501	1.30601	0.404438	1	1			1.48311
																																									16.6003	18.6164	2.01609	0.247227	1				1.35222
																																									18.288	19.7711	1.48311	0.357717	1				1.17763
																																									18.597	19.9492	1.35222	0.39169	1				2.04254
																																									20.4425	21.6201	1.17763	0.442077	1				1.25864
																																									13.9499	15.9925	2.04254	0.242737	1				7.75656
																																									14.9489	16.2075	1.25864	0.417937	1				7.73482
																																									10.8977	17.0065	6.10887	0.0144893	1				1.30601
																																									14.7852	20.9102	6.12496	0.0143285	1				1.94367
																																									16.992	18.9357	1.94367	0.259955	1				2.33437
																																									13.8874	16.2217	2.33437	0.198282	1
[truncated: 5 more columns]

## Sheet: Figure 3
	Figure 3.A							Figure 3.B		Figure 3.C								Figure 3.D																										Figure 3.E
	mtROS levels (frequency)			mtROS / SLEDAI				TEM images			WCE				cytosol				WCE				cytosol			total mtDNA in the WCE (whole cell extract)									mtDNA in the cytosolic fraction									Mitophagy genes expression (Fold change relative to HC)
	HC	SLE		HC	SLE inactive	SLE active					HC	SLE			HC	SLE			HC	SLE			HC	SLE		WCE	Alu	ND2	ΔCq	2ΔCq	Rel abun(%)	Mean			CYTOSOL	moy ΔCq WCE	ND2	ΔCq	2ΔCq	Rel abun (%)	Mean
	7.93	9.37		7.93	9.37					ND2	0.23	0.31		ND2	1.01766	2.52939		ND2	0.23	0.57		D-Loop	1.11063	2.07835		SLE	11.2181	17.9564	6.73822	0.00936682	0.311419	0.877197			SLE	6.73822	29.0254	22.2871	1.95391e-07	2.52939	2.73356		LC3B	HC	SLE
	17.4	20.9				20.9					0.34	0.26			0.883654	7.03991			0.34	0.53			0.84601	5.89268			11.9877	18.9993	7.01162	0.00774985	0.25766					7.01162	27.822	20.8104	5.43822e-07	7.03991				0.62	0.58		SLE	SLE706833 UNSTIM
	6.91	32.7		6.91	32.7						1.13	0.32			1.31129	1.31129			1.13	0.85			0.995453	3.60824			12.2132	18.9191	6.70591	0.009579	0.318474					6.70591	29.9408	23.2349	1.01295e-07	1.31129				0.06	0.09			SLE900800 UNSTIM
	13.5	8.06		13.5	8.06						0.91	0.2			0.873998	0.751052			0.91	0.62			0.320124	1.00188			17.1275	24.4872	7.35962	0.00608883	0.202436					7.35962	31.3986	24.0389	5.80177e-08	0.751052				0.28	0.65			SLE700444 UNSTIM
	8.5	36.4		8.5		36.4					0.93	1.06			0.536495	1.10156			0.93	0.92			0.747578	0.349488			13.0106	17.9805	4.96993	0.0319082	1.06086					4.96993	28.4563	23.4864	8.50941e-08	1.10156				0.27	1.11			SLE700931 UNSTIM
	8.8	11.8		8.8	11.8						0.57	0.53			1.03648	1.764			0.57	1.57			2.6872	0.325891			13.2238	19.2055	5.9817	0.0158245	0.526118					5.9817	28.7888	22.8071	1.36266e-07	1.764				0.3	0			SLE902561 UNSTIM
	4.61	14.1		4.61		14.1					0.68	0.89			2.35287	6.18878			0.68	2.14			1.36839	1.08608			15.0093	20.2364	5.22707	0.026699	0.887665					5.22707	26.2233	20.9963	4.78074e-07	6.18878				0.37	0.53			SLE702536 UNSTIM
	5.78	19.6			8.02						0.47	3.45			0.25298	1.18247			0.47	1.67			0.198933	1.21647			15.4914	18.7587	3.26733	0.103857	3.45295					3.26733	26.6514	23.3841	9.1344e-08	1.18247				2.06	0.12			SLE700210 UNSTIM
	4.6	6.14		5.78		19.6					3.73				0.73458				3.73	2.49			0.725685	0.266337		HC	14.2993	21.4743	7.17503	0.00691993	0.230067				HC	7.17503	30.7757	23.6007	7.86127e-08	1.01766	1			1.36	0.93			SLE702088 UNSTIM
	8.83	18.3		4.6	6.14																			0.146859			13.4424	20.0682	6.62582	0.0101258	0.336653					6.62582	30.4302	23.8044	6.82609e-08	0.883654				2.31	0.02			SLE700558 UNSTIM
		11.7		8.83		18.3					Mann-Whitney test			Mann-Whitney test				Mann-Whitney test						0.172805			19.687	24.5608	4.87385	0.0341055	1.13391					6.70591	29.9408	23.2349	1.01295e-07	1.31129				6	0.06			SLE701031 UNSTIM
	11.7	17.5			11.7																			2.44858			15.5156	20.7076	5.19195	0.0273569	0.909536					6.55828	30.3785	23.8202	6.7515e-08	0.873998				0.16	0.54			SLE701096 UNSTIM
	6.16	35		11.7		17.5																Mann-Whitney test					13.2251	18.3794	5.15429	0.0280804	0.933592					5.19195	29.7162	24.5243	4.14434e-08	0.536495								SLE700890 UNSTIM
	13.1	20.7		6.16		35																					12.3471	18.2084	5.86124	0.0172024	0.57193					5.15429	28.7285	23.5742	8.00663e-08	1.03648			LAMP2	HC	SLE			SLE903681UNSTIM
	7.16	9.67		13.1		20.7																					13.2973	18.901	5.60371	0.0205644	0.683706					5.60371	27.9952	22.3915	1.81756e-07	2.35287				0.6	0.02			SLE702569UNSTIM
				7.16																							13.0168	19.1516	6.1348	0.0142312	0.473145					6.1348	31.7436	25.6088	1.95423e-08	0.25298				0.08	0.07			SLE700443 UNSTIM
	Paired t-test																										13.8852	17.0421	3.15696	0.112114	3.72746			HC11		3.15696	27.2279	24.0709	5.67452e-08	0.73458				0.23	0.04			SLE701088 UNSTIM
				Mixed-effects analysis																																								0.1	0.39		HC	HC NF UNSTIM
																																												0.33	0.2			HC CLI UNSTIM
																																												0.54	0.05			HC AN UNSTIM
																										total mtDNA in the WCE									mtDNA in the cytosolic fraction									1.73	0.31			HC RZL UNSTIM
																										WCE	Alu	D-Loop	ΔCq	2ΔCq	Rel abun(%)	Moy			CYTOSOL	moy ΔCq WCE	D-Loop	ΔCq	2ΔCq	Rel abun (%)	Moy			4.07	0.1			HC CSO UNSTIM
																										SLE	11.2181	17.084	5.86589	0.0171471	0.570092	1.26242			SLE	5.86589	26.8568	20.9909	4.79851e-07	2.07835	2.00085			0.13	0.65			HC CB UNSTIM
																											11.9877	17.9693	5.98161	0.0158254	0.52615					5.98161	25.469	19.4874	1.36051e-06	5.89268				2.81	0.09			HC 2096 UNSTIM
																											14.2206	19.5164	5.29578	0.0254573	0.84638					5.29578	25.4908	20.1951	8.33073e-07	3.60824				1.49	0.06			HC 2079 UNSTIM
																											12.2132	17.9685	5.75531	0.0185131	0.615506					5.75531	27.7989	22.0436	2.31315e-07	1.00188				2.7	0.25			HC OMM UNSTIM
																											17.1275	22.2977	5.17021	0.0277723	0.923348					5.17021	28.7332	23.563	8.06902e-08	0.349488				0.15	0.72			HC CLI UNSTIM
																											13.5001	17.903	4.40287	0.047272	1.57166					4.40287	28.0668	23.6639	7.52419e-08	0.325891					0.64			HC 2042 UNSTIM
																											13.0106	16.9648	3.95423	0.0645146	2.14492					3.95423	25.8814	21.9272	2.50755e-07	1.08608								HC 2052 UNSTIM
																											13.2238	17.5379	4.31416	0.0502698	1.67132					4.31416	26.0778	21.7637	2.80859e-07	1.21647			PINK1	HC	SLE			HC09 UNSTIM
																											15.0093	18.747	3.73764	0.0749652	2.49237					5.17	25.9244	20.7544	5.65331e-07	2.44858				0.26	0			HC10 UNSTIM
																										HC	14.2993	21.4743	7.17503	0.00691993	0.230067	1			HC	6.18459	28.0796	21.895	2.56422e-07	1.11063	1			0.43	0.21			HC11 UNSTIM
																											13.4424	20.0682	6.62582	0.0101258	0.336653					5.9113	28.1989	22.2876	1.95328e-07	0.84601				0.53	0.58			HC12 UNSTIM
																											19.687	24.5608	4.87385	0.0341055	1.13391					5.84234	27.8953	22.0529	2.29831e-07	0.995453				0.28	0.1
																											15.5156	20.7076	5.19195	0.0273569	0.909536					3.37128	27.0609	23.6896	7.39105e-08	0.320124				3.27	0.31		SLE	SLE706833 HCQ
																											13.2251	18.3794	5.15429	0.0280804	0.933592					4.23758	26.7036	22.4661	1.72601e-07	0.747578				0.37	0.02			SLE900800HCQ
																											12.3471	18.2084	5.86124	0.0172024	0.57193					4.56884	25.1891	20.6202	6.20423e-07	2.6872				2.65	1.49			SLE700444 HCQ
																											13.2973	18.901	5.60371	0.0205644	0.683706					3.97292	25.5668	21.5939	3.15935e-07	1.36839				2.13	1.13			SLE700931 HCQ
																											13.0168	19.1516	6.1348	0.0142312	0.473145					4.64397	29.02	24.376	4.59298e-08	0.198933				0.35	0.12			SLE902561 HCQ
																											13.8852	17.0421	3.15696	0.112114	3.72746					3.2138	25.7227	22.5089	1.67547e-07	0.725685				1.04	0.03			SLE702536 HCQ
																																												1.82	0.33			SLE700210 HCQ
																																												1.39	0.31			SLE702088 HCQ
																																												0.2	0.09			SLE700558 HCQ
																																																SLE701031 HCQ
																																											PARK2	HC	SLE			SLE701096 HCQ
																																												0.0990543	0.223928			SLE700890 HCQ
																																												0.0666342	0.0476566			SLE903681 HCQ
																																												0.435717	0.307628			SLE702569 HCQ
																																												4.16978	0.195473			SLE700443 HCQ
																																												0.125547	0.0221144			SLE701088 HCQ
																																												0.105772	0.0838241		HC	HC NF HCQ
																																												0.105495	0.0804345			HC CLI HCQ
																																												1.7833	0.381008			HC AN HCQ
																																												2.80743	0.0592063			HC RZL HCQ
																																												0.148759	0.0771775			HC CSO HCQ
																																												1.25398	0.0471836			HC CB HCQ
																																												1.64503	0.254373			HC 2096 HCQ
																																												3.99357	0.118995			HC 2079 HCQ
																																																HC OMM HCQ
																																											PIK3C3	HC	SLE			HC CLI HCQ
																																												0.03	0.02			HC 2042 HCQ
																																												0.5	0.01			HC 2052 HCQ
																																												0.09	0.02			HC09 HCQ
																																												0.08	0.26			HC10 HCQ
																																												0.07	0.16			HC11 HCQ
																																												4.35	0.02			HC12 HCQ
																																												5.29	0.06
																																												0.12	0.03
																																												3.06	0.17
																																												0.28	1.11
																																												1.08	0.03
																																												0.02	0.04
																																													0.17
																																													0.53
																																													0.04
																																											GABARAPL1	HC	SLE
																																												0.59	0.77
																																												0.26	0.08
																																												0.85	0.4
																																												0.38	0.44
																																												0.98	0.81
																																												0.93	0.78
																																												3.1	0.53
																																												0.27	0.53
																																												0.74	0.09
																																												3.43	0.05
																																												3.32	0.19
																																													0.18
																																													0.1
																																											ULK1	HC	SLE
																																												0.34	0.24
																																												0.36	0.04
																																												4.65	0.23
																																												0.22	0.57
																																												0.17	0.58
																																												0.14	0.06
																																												3.92	0.4
																																												0.64	0.08
																																												0.94	0.04
																																												0.5	2.16
																																												3	2.38
																																													0.14
																																											BECN1	HC	SLE
																																												0.38	0.24
																																												0.24	0
																																												0.21	0.16
																																												0.45	0.54
																																												0.29	0.55
																																												0.62	0.03
																																												4.68	0.25
																																												0.1	0.48
																																												4.42	0.09
																																												0.08	0.32
																																												0.52	0.57
																																												0.88	0.07
																																												0.94
																																												0.73
																																												0.46
																																											Mann-Whitney test
[truncated: 62 more columns]

## Sheet: Figure 4
	Figure 4.A				Figure 4.B				Figure 4.C				Figure 4.D				Figure 4.E				Figure 4.F
	CD107a expression (frequency)				IFNy expression (frequency)				TNFa expression (frequency)				Mitochondrial mass				Lysosomal number (MFI)				Lysosomal pH (MFI)
	HC	SLE	SLE+UA		HC	SLE	SLE+UA		HC	SLE	SLE+UA		HC	SLE	SLE+UA		HC	SLE	SLE+UA		HC	SLE	SLE+UA
	11.5		7.59		10.7	3.24	4.9		19.5		12.7		682	1662	1583		1772	2395	2673		7306		6835
	8.62	6.94	14.2		12	16.3	13.7		8.53	4.63	8.33		806	590	447		1801	690			7759	3664	3055
	10.6	7.51	7.45		13		18.7		7.46	9.94	5.59		637	384	364		3189	2187	2472		2263	5117	4610
	11.1	5.65	5.44		31.3	22.6	24.6		9.25	7.76	9.34		567	455	370		3547	1721	1975		3184	3544	3901
	8.05	6.37	5.85		14.1	10.5	10.9		21.8	6.43	7.33			1723	1908		2566	4039	4321		8538	6258	6734
	7.22	4.64	4.76		12.3	9.59	11.6		5.63	4.68				1707	1090		1155	477	1252		8935	3847	3833
	4.04	8.41	6.69			9	10.9		6.04	3.34	3.49			2778	2466		2058	731	1314		7549		7926
	9.79	2.82			30.2	3.52	7.14			10.3	7.49			503	1002		730	1509	2466		7185	1827	4109
	16.4	8.28	12.5		34.3	19.8	31.2		5.42	1.41			2129	697	922		866	1330	1939		8763	4542	7669
	10.6	3.06	5.28		9.26	12.6	19.3			5.07	5.99		1675	1091			1061	4472	5661		3345	4575	7765
	10.5	5.16	3.3		16.3	3.66			12.5	8.6	12.8		588	398	632		974	1438	667			4398	7680
	10.5	7.94	5.35		18.3	14.3	14.1		8.42	3.18	5.82		407	709	957		732	2743	1513		3886	9813	12081
	7.11	5.49			28.8	7.25	10.6		9.81	4.08			373				1102	518			4211	4433
	16.8	5.83	5.39		29.3	11.6	22.9		8.91	6.01	3.6		348				1270	785			3220	7010	4896
	9.1	2.92			16.9	8.37	9.99		15.7	5.34	7.29		432	1050	990		1508	557			9465
			12			21.8	16.9		19	8.57	13.9		286	841	760		500	319			10716	8085
									12.7	4.72	6.19		458	429	456		565	746			8123	5496
	Kruskal-Wallis test				Kruskal-Wallis test								694				770	968			13028	5680
									Kruskal-Wallis test				2379	2878			900	641			8900	4454
													2427	4823			707	855			6398	6179
													2086	7698			776	677			10230	4079
													2171.5	2818.5			444	311			8035	6624
													2124.5	6272.5			1084	608			7580	4903
													1582.5	2717.5							6258	3458
													548	682			Kruskal-Wallis test				8201	6583
													368	747
													626	1741							Kruskal-Wallis test
														6164
													2389	2645
													1348	1718
													1184	1789
													1411	1601
													1350	3161
													Ordinary one-way ANOVA

## Sheet: Figure 5
	Figure 5.A				Figure 5.B				Figure 5.C				Figure 5.D				Figure 5.E				Figure 5.F						Figure 5.G						total mtDNA in the WCE (whole cell extract)									mtDNA in the cytosolic fraction
	CD107a expression (frequency)				IFNy expression (frequency)				TNFa expression (frequency)				Lysosomal number (MFI)				Lysosomal pH (MFI)					WCE		cytosol				WCE		cytosol			WCE	Alu	ND2	ΔCq	2ΔCq	Rel abun(%)	Moy			CYTOSOL	moy ΔCq WCE	ND2	ΔCq	2ΔCq	Rel abun (%)	Moy
	HC	SLE	SLE+HCQ		HC	SLE	SLE+HCQ		HC	SLE	SLE+HCQ		HC	SLE	SLE+HCQ		HC	SLE	SLE+HCQ		ND2	HC	HC+HCQ	HC	HC+HCQ		D-Loop	HC	HC+HCQ	HC	HC+HCQ		HCQ	12.0391	19.0021	6.96304	0.00801525	1.36214	1.16365			HCQ	6.96304	26.3454	19.3823	1.46333e-06	0.044181	0.308873
	11.5	6.94	11.3		41.4	3.24	19.3		19.5	4.63	18.2		412	509	648		7306	8322	8092			1.608	1.362	0.088	0.066			0.412	0.337	0.1032	0.0953			15.5773	23.0674	7.4901	0.0055623	0.945276					7.4901	28.2486	20.7585	5.63709e-07	0.0170196
	8.62	7.51	14.2		10.7	30	12.2		8.53	7.76	10		3189	2187	2119		7759	3664	6512			0.771	0.945	0.034	0.025			3.589	2.734	0.0036	0.0002			17.89	24.371	6.48096	0.0111953	1.90257					6.48096	30.363	23.8821	6.46822e-08	0.00195289
	9.91	5.65	6.45		12	22.6	33.8		7.46	6.43	8.25		3547	1721	2513		2263	5117	4728			0.664	1.903		0.003			5.584	7.392		0.0001			10.5865	18.1184	7.53191	0.00540341	0.918274					7.53191	21.8552	14.3233	4.87832e-05	1.47287
	10.6	6.37	7.16		13	10.5	23		9.25	4.68	5.87		2566	4039	4209		3184	3544	6082			0.525	0.918	1.127				0.139	0.143	0.0492	0.0383			10.7074	18.6516	7.94426	0.00406013	0.689992					7.94426	30.1441	22.1999	2.07572e-07	0.00626703
	11.1	4.64	9.76		31.3	9.59	16		21.8	3.34	8.02		1155	477	872		8538	6258	5760			1.163	0.69	6.627	0.009			0.171	0.283		0.0045			12.3275	19.3636	7.03611	0.00761936	1.29486					7.03611	25.6932	18.6571	2.41906e-06	0.0730365
	8.05	8.41	7.53		14.1	9	11.1		5.63	10.3	6.69		2058	731	1391		8935	3847	8849			0.947	1.295	0.83				0.096	0.089	1.4408				11.3103	18.8045	7.49425	0.00554634	0.942563					7.49425	27.9215	20.4272	7.09227e-07	0.0214131
	7.22	2.82	6.95		12.3	3.52	7.22		6.04	1.41	5.8		866	1509	2083		7549	1827	4080			0.925	0.943	0.07	0.108			0.104	0.167	5.7133	0.0177			10.2099	17.7593	7.54939	0.00533834	0.907215					7.54939	26.0261	18.4767	2.74136e-06	0.0827676
	4.04	8.28	3.92		30.2	19.8	65.5		3.45	8.6	8.22		1061	1330	1509		7185	4542	7602			1.398	0.907	0.053	0.032			0.208	0.183	1.1884				14.7917	21.3366	6.54484	0.0107105	1.82017					6.54484	21.8352	15.2903	2.49544e-05	0.753427
	9.79	3.06	18.3		34.3	12.6	42		5.42	3.18	3.92		974	4472	5553		8763	4575	7852				1.82	0.686	0.123			0.174	0.165	0.0717	0.1273		Unstim	12.2421	18.966	6.72384	0.0094607	1.60778	1			Unstim	6.72384	25.6821	18.9583	1.96329e-06	0.0592758	1
	16.4	5.16	14.2		9.26	3.66	15.3		12.5	4.08	16.4		1102	1438	1859		3345	4398	6602					0.292				0.204	0.411	0.068	0.0508			17.419	25.2029	7.78395	0.0045373	0.771083					7.78395	28.1108	20.3268	7.60357e-07	0.0229568
	10.6	7.94	4.75		16.3	14.3	26.7		8.42	6.01	3.54		1270	518			3886	9813	12025					3.188	1.118			0.32		0.8017	0.1464			9.98509	17.9854	8.00029	0.00390546	0.663707					8.00029	23.2794	15.2791	2.51495e-05	0.759318
	10.5	5.49	8.01		18.3	7.25	7.76		9.81	5.34	11.8		1024	785			4211	4433	5634											0.2281				10.4479	18.7861	8.33826	0.00308982	0.525094					8.33826	21.0615	12.7233	0.000147884	4.46492
	10.5	5.83	5.85		28.8	11.6	8.54		8.91	8.57	7.12		649	1085			10716	8085	7028											3.3254	0.6459			12.4163	19.6073	7.19096	0.00684391	1.16308					7.19096	26.4693	19.2783	1.57271e-06	0.0474833
	7.11	2.92	7.2		29.3	8.37			15.7	4.72	8.67		542	661			8123	5496																12.2309	19.7191	7.48821	0.0055696	0.946517					7.48821	27.1759	19.6876	1.1842e-06	0.0357537
	16.8				16.9				19		7.76		1508	582			13028	5680																11.0627	18.5845	7.52184	0.00544128	0.924709					7.52184	23.5178	15.996	1.53013e-05	0.461978
	9.1								12.7				500	557			8900	4454																11.8794	18.8049	6.92552	0.00822644	1.39803					6.92552	20.7042	13.7787	7.11548e-05	2.14831
					Kruskal-Wallis test								565	319			6398	6179
	Kruskal-Wallis test								Kruskal-Wallis test				900	746			10230	4079
													776	641			8035	6624															WCE	Alu	D-Loop	ΔCq	2ΔCq	Rel abun(%)	Moy			CYTOSOL	moy ΔCq WCE	D-Loop	ΔCq	2ΔCq	Rel abun (%)	Moy
													444	677			7580	4903															HCQ	12.0391	17.3944	5.35534	0.0244277	0.337285	1.19037			HCQ	5.35534	24.3344	18.9791	1.93521e-06	0.0904983	0.106965
													1084	311			6258	3458																18.8449	21.1813	2.33634	0.198013	2.73406					2.33634	30.2569	27.9206	3.93618e-09	0.000184072
													636	608			8201	6583																20.1999	21.1014	0.901424	0.535358	7.39195					0.901424	30.5651	29.6636	1.17585e-09	5.49875e-05
														847																				15.5773	22.1709	6.5936	0.0103545	0.14297					6.5936	26.8887	20.2951	7.77266e-07	0.0363481
																	Kruskal-Wallis test																	17.89	23.4985	5.60855	0.0204954	0.28299					5.60855	28.9779	23.3693	9.22849e-08	0.00431561
													Kruskal-Wallis test																					10.7074	17.9866	7.27926	0.0064376	0.0888871					7.27926	28.6875	21.4082	3.59316e-07	0.0168031
																																		12.3275	18.6945	6.367	0.0121155	0.167285					6.367	24.9281	18.5611	2.58555e-06	0.120911
																																		11.3103	17.5478	6.23758	0.0132526	0.182986					6.23758	26.1245	19.8869	1.03141e-06	0.0482331
																																		10.2099	16.5994	6.38958	0.0119274	0.164687					6.38958	24.7497	18.3602	2.97193e-06	0.138979
																																		14.7917	19.8633	5.07153	0.0297383	0.410611					5.07153	21.2899	16.2184	1.31153e-05	0.613324
																																	Unstim	12.2421	17.3099	5.0678	0.0298154	0.411676	1			Unstim	5.0678	23.9322	18.8644	2.09533e-06	0.0979862	1
																																		16.992	18.9357	1.94367	0.259955	3.58933					1.94367	25.645	23.7013	7.33153e-08	0.00342852
																																		18.8441	20.1501	1.30601	0.404438	5.58428					1.30601	26.9486	25.6426	1.90898e-08	0.000892714
																																		17.419	24.0578	6.63885	0.0100348	0.138555					6.63885	26.5709	19.932	9.9969e-07	0.0467495
																																		16.4591	22.7974	6.33838	0.0123583	0.170637					6.33838	29.3755	23.0371	1.1618e-07	0.00543305
																																		9.98509	17.1569	7.1718	0.00693544	0.0957611					7.1718	22.2326	15.0608	2.92577e-05	1.36821
																																		10.4479	17.4971	7.04918	0.00755068	0.104256					7.04918	20.1225	13.0734	0.000116018	5.42549
																																		12.4163	18.4713	6.05494	0.0150412	0.207681					6.05494	25.445	19.3901	1.45546e-06	0.0680631
																																		12.2309	18.5423	6.31144	0.0125912	0.173853					6.31144	25.7778	19.4664	1.38051e-06	0.0645581
																																		11.0627	17.1405	6.07785	0.0148042	0.204409					6.07785	21.9844	15.9066	1.62796e-05	0.761298
																																		11.8794	17.3126	5.43319	0.0231444	0.319567					5.43319	19.2873	13.8541	6.75282e-05	3.15789

## Sheet: Figure 6
	Figure 6
	Mitophagy genes expression (Fold change relative to HC)
	LC3B	HC	SLE	SLE + HCQ		LAMP2	HC	SLE	SLE + HCQ		PINK1	HC	SLE	SLE + HCQ		PARK2	HC	SLE	SLE + HCQ		PIK3C3	HC	SLE	SLE + HCQ		GABARAL1	HC	SLE	SLE + HCQ		ULK1	HC	SLE	SLE + HCQ		BECN1	HC	SLE	SLE + HCQ
		0.62	0.58	1.39			0.6	0.02	0.17			0.26	0	0.18			0.0990543	0.223928	0.07			0.03	0.02	0.05			0.59	0.77	0.49			0.34	0.24	0			0.38	0.24	0.27
		0.06	0.09	2.08			0.08	0.07	0.09			0.43	0.21	0.43			0.0666342	0.0476566	0.45			0.5	0.01	0.01			0.26	0.08	0.31			0.36	0.04	0.6			0.24	0	0.25
		0.28	0.65	1.07			0.23	0.04	0.25			0.53	0.58	1.13			0.435717	0.307628	0.3			0.09	0.02	0.19			0.85	0.4	1.27			4.65	0.23	0.53			0.21	0.16	0.41
		0.27	1.11	0.19			0.1	0.39	0.18			0.28	0.1	0.63			4.16978	0.195473	0.18			0.08	0.26	0.03			0.38	0.44	0.57			0.22	0.57	0.56			0.45	0.54	0.53
		0.3	0	0.8			0.33	0.2	0.01			3.27	0.31	0.21			0.125547	0.0221144	0.05			0.07	0.16	0.04			0.98	0.78	0.11			0.17	0.58	0.44			0.29	0.55	0.43
		0.37	0.53	0.49			0.54	0.05	0.31			0.37	0.02	0.16			0.105772	0.0838241	0.71			4.35	0.02	4.29			0.93	0.53	0.09			0.14	0.06	2.39			0.62	0.03	0.15
		2.06	0.12	0.85			1.73	0.31	0.91			2.65	1.49	0.17			0.105495	0.0804345	1.71			5.29	0.06	2.73			3.1	0.53	0.26			3.92	0.4	6.76			4.68	0.25	0.5
		1.36	0.93	1.21			4.07	0.1	0.09			2.13	1.13	3.22			1.7833	0.0592063	0.11			0.12	0.03	0.07			0.27	0.09	2.17			0.64	0.08	0.28			0.1	0.48	6.92
		2.31	0.02	11.7			0.13	0.65	31.59			0.35	0.12	0.15			2.80743	0.0771775	9.54			3.06	0.17	0.23			0.74	0.05	0.29			0.94	0.04	0.25			4.42	0.09	4.01
		6	0.06	3.17			2.81	0.09	0.52			1.04	0.03	0.21			0.148759	0.0471836	0.57			0.28	1.11	0.56			3.43	0.19	4.93			0.5	2.16	0.79			0.08	0.32	0.6
		0.16	0.54	0.25			1.49	0.06	0.5			1.82	0.33	1.83			1.25398	0.254373	0.55			1.08	0.03	0.09			3.32	0.18	0.08			3	2.38	0.67			0.52	0.57	0.27
							2.7	0.25	0.53			1.39	0.31	0.41			1.64503	0.118995	0.63			0.02	0.04					0.1	0.5				0.14				0.88	0.07
	Kruskal-Wallis test						0.15	0.72				0.2	0.09				3.99357						0.17														0.94
								0.64															0.04				Kruskal-Wallis test					Kruskal-Wallis test					0.73
												Kruskal-Wallis test					Kruskal-Wallis test																				0.46
							Kruskal-Wallis test															Kruskal-Wallis test
																																				Kruskal-Wallis test
